# Supplementary material for: Tonsillar Microbiome‐Derived Lantibiotics Induce Structural Changes of IL‐6 and IL‐21 Receptors and Modulate Host Immunity
Source: Adv Sci (Weinh). 2022 Aug 28;9(30):2202706. doi: 10.1002/advs.202202706 (PMC9596850; doi:10.1002/advs.202202706)
Supplement: Supplementary file 2 — Supporting Information [file ADVS-9-2202706-s001.xlsx]

## Sheet: Table S1
Table S1. Basic characteristics of 32 rheumatoid arthritis (RA) patients and 30 healthy controls. The two groups were age- and sex-matched.
Classification	Full name of the index	Symbol	HC	RA	P-value
host prop.	Age	Age	59.4 ± 6.1	56.0 ± 10.1	0.25
	Gender(1=male,2=female)	Gender(1/2)	8/22	8/24	0.881
	height(cm)	height(cm)	161.4 ± 6.7	163.2 ± 7.3	0.37
	weight(kg)	weight(kg)	62.0 ± 8.9	62.6 ± 12.3	0.994
	BMI	BMI	23.8 ± 2.9	23.4 ± 3.8	0.783
	smoking(0=no,1=yes)	smoking(0/1)	24/6	26/6	0.901
	drinking(0=no,1=yes)	drinking(0/1)	24/6	27/5	0.652
	Antibiotics (0=no, 1=yes)	Antibiotics (0/1)	30/0	32/0	NA
dietary info.	Milk(0=no, 1≤600ml/week, 2 > 600ml/week)	Milk(0/1/2)	4/14/1	8/10/3	0.234
	Soybean milk (0=no, 1≤600ml/week, 2 > 600ml/week)	Soybean milk (0/1/2)	5/11/3	15/5/1	0.017
	Yoghourt (0=no, 1≤ 150ml/week, 2 > 150ml/week)	Yoghourt (0/1/2)	6/11/2	11/8/2	0.397
	Vinegar（0=no, 1<15ml/week, 2>20ml/week）	Vinegar(0/1/2)	2/17/0	9/9/3	0.007
	Salt（0<6g/day, 1=6-12g/day, 2>12g/day）	Salt(0/1/2)	7/9/3	7/11/3	0.951
	Red meat (1≤200g/day, 2>200g/day)	Red meat (0/1/2)	2/16/1	0/17/4	0.154
	White meat(0=no,1≤200g/day, 2>200g/day)	White meat(0/1/2)	1/17/1	3/17/1	0.637
	Oral hygiene (0=good, 1=poor)	Oral hygiene (0/1)	16/3	18/1	0.29
immune cell subsets	B cells (%)	B(%)	4.5 ± 1.8	5.8 ± 2.4	0.067
	Plasma cells (%)	Plasmocyte(%)	2.5 ± 1.8	1.2 ± 1.3	0.012
	CD4+ T cells (%)	CD4(%)	53.8 ± 10.3	58.1 ± 15.7	0.474
	precursor T follicular helper cells (pTfh, %)	pTfh(%)	1.8 ± 0.6	2.0 ± 1.3	0.737
	T regulatory cells (Treg, %)	Treg(%)	4.1 ± 0.8	4.8 ± 2.6	0.988
	T helper 17 celsl (Th17, %)	Th17 (%)	3.7 ± 1.4	3.3 ± 2.3	0.133
	T helper 1 celsl (Th1, %)	Th1 (%)	12.9 ± 3.0	9.7 ± 5.8	0.005
	T helper 2 celsl (Th2, %)	Th2 (%)	4.3 ± 2.1	3.9 ± 2.4	0.474
	CD8+ T cells (%)	CD8(%)	33.9 ± 8.8	27.9 ± 9.5	0.133
	Dendritic cell (DC, %)	DC(%)	4.2 ± 1.8	2.2 ± 2.0	0.008
	CD123high DC(%)	CD123high DC(%)	0.4 ± 0.3	0.2 ± 0.2	0.01
	CD123dim DC(%)	CD123dim DC(%)	4.6 ± 2.0	2.6 ± 2.0	0.004
	natural killer T cells (NKT, %)	NKT(%)	8.1 ± 8.3	5.8 ± 4.6	0.518
	CD56dim NK(%)	CD56dim NK(%)	38.9 ± 14.1	16.8 ± 10.5	<0.001
	CD56high NK(%)	CD56high NK(%)	0.5 ± 0.3	0.5 ± 0.3	0.297
	natural killer cells (NK, %)	NK(%)	41.8 ± 13.7	18.8 ± 10.7	<0.001
clinical and immunological indexes	Anti-cyclic citrullinated peptide antibodies (Anti-CCP, U/ml)	Anti-CCP	4.0 ± 2.3	185.5 ± 67.8	<0.001
	Disease duration（years）	Disease duration（years）	-	10.6 ± 9.3	-
	deformed joint count (DJC)	DJC	-	4.5 ± 5.6	-
	tender joint count (TJC)	TJC	-	8.7 ± 9.5	-
	swollen joint count (SJC)	SJC	-	8.4 ± 8.9	-
	erythrocyte sedimentation rate (ESR, mm/h)	ESR	-	42.6 ± 27.3	-
	Disease Activity Score-28 (DAS28)-ESR	DAS28. ESR	-	4.9 ± 1.6	-
	C-reaction protein (CRP, mg/L)	CRP	-	29.8 ± 29.8	-
	Disease Activity Score-28 (DAS28)-CRP	DAS28. CRP	-	4.4 ± 1.6	-
	rheumatoid factor (RF, IU/ml)	RF	-	550.8 ± 880.3	-
	immunoglobulin A (IgA, G/L)	IgA	-	3.2 ± 1.4	-
	immunoglobulin G (IgG, G/L)	IgG	-	14.7 ± 5.8	-
	immunoglobulin M (IgM, G/L)	IgM	-	1.5 ± 0.7	-
	complement C3 (G/L)	C3	-	1.0 ± 0.3	-
	complement C4 (G/L)	C4	-	0.2 ± 0.1	-
	anti-streptolysin O (ASO, IU/ml)	ASO	-	58.6 ± 81.4	-
	Antirheumatic drugs(0=no,1=yes)	Antirheumatic drugs(0/1)	-	12/20	-
	Non-steroidal antiinflammatory drugs (NSAIDs, 0=No,1=Yes)	NSAIDs(0/1)	-	20/12	-
	Herb(0=No,1=Yes)	Herb(0/1)	-	21/11	-
	interstitial pneumonia (ILD, 0=No,1=Yes,2=other lung disease)	IPF(0/1/2)	-	12/9/1	-
	lung disease(0=No,1=Yes)	lung disease(0/1)	-	12/20	-

## Sheet: Table S2
Table S2. Identification of lantibiotic-encoding genes in the tonsillar metagenomes. Salivaricin A2, B, E, G32, and Suicin 65 were identified.
APD ID	Name	Source organism	Identified in the tonsillar microbiome (Y/N)	Reference
AP00204	Nisin Z	Lactococcus lactis SIK-83	N	Eur. J. Biochem. 1991; 201: 581-584
AP00205	Nisin A	Lactococcus lactis	N	J. Bacteriol. 1928; 16:321-325
AP00594	Lactococcin 972	Lactococcus lactis IPLA 972	N	Microbiology. 1996 Sep;142 ( Pt 9):2393-8
AP00848	Leucocin C	Lactococcus lactis MMFI	N	Biochem Biophys Res Commun 2002; 295: 826-827
AP00849	Lactococcin MMFII	Lactococcus lactis MMFI	N	FEMS Microbiol Lett 2001; 205: 49-55
AP00865	lactococcin B	Lactococcus lactis subsp. cremoris 9B4	N	Appl Environ Microbiol. 1992 Feb;58(2):572-7
AP00931	Uberolysin	Streptococcus uberis 42	N	Microbiology. 2007 May;153(Pt 5):1619-30
AP00998	Lactococcin Z	Lactococcus lactis QU7	N	Probiotics Antimicrob Proteins. 2015 Sep;7(3):222-31
AP01001	Mutacin II	Streptococcus mutans	N	BMC Microbiol. 2006 Apr 20;6:36
AP01002	Mutacin 1140	Streptococcus mutans	N	Infect. Immun. 1998; 66 (6), 2743-2749
AP01003	Mutacin	Streptococcus mutans	N	FEBS Lett. 1997; 410, 275-279
AP01151	Lactococcin G-a	Lactococcus lactis LMGT2081	N	J Bacteriol. 1992 Sep;174(17):5686-92
AP01152	Lactococcin Q	Lactococcus lactis QU 4	N	Appl Environ Microbiol. 2006 May;72(5):3383-9
AP01171	Thermophilin 13	Streptococcus thermophilus	N	J Biol Chem. 1997 May 30;272(22):14277-84
AP01172	ABP-118	Lactobacillus salivarius subsp. salivarius UCC118	N	Microbiology. 2002 Apr;148(Pt 4):973-84
AP01173	Salivaricin P	Lactobacillus salivarius DPC6005	N	Appl Environ Microbiol. 2007 Jun;73(11):3719-23
AP01174	Mutacin IV	Streptococcus mutans UA140	N	Appl Environ Microbiol. 2001 Jan;67(1):15-21
AP01194	Lacticin 3147	Lactococcus lactis DPC3147	N	Biochemistry. 2004 Mar 23;43(11):3049-56
AP01195	Salivaricin A	Streptococcus salivarius 20P3	N	Appl Environ Microbiol. 1993 Jul;59(7):2014-21
AP01198	Thermophilin 9	Streptococcus thermophilus LMD-9	N	Appl Environ Microbiol. 2008 Feb;74(4):1102-10
AP01200	Salivaricin B	Streptococcus salivarius K12	Y	Appl Environ Microbiol. 2007 Feb;73(4):1107-13
AP01201	Lacticin 481	Lactococcus lactis CNRZ 481	N	Appl Environ Microbiol. 1992 Jan;58(1):279-284
AP01202	Bacteriocin J46	Lactococcus lactis J46	N	Lett Appl Microbiol. 1996 Jan;22(1):76-9
AP01204	Streptococcin A-FF22	Streptococcus strain FF22	N	Antimicrob Agents Chemother. 1978 Jul;14(1):31-9
AP01283	Pep27	Streptococcus pneumoniae	N	Cancer Cell Int. 2005 Jul 11;5:21
AP01607	Bovicin HJ50	Streptococcus bovis HJ50	N	Microbiology. 2004 Jan;150(Pt 1):103-8
AP01608	Thermophilin 1277	Streptococcus thermophilus SBT1277	N	J Appl Microbiol. 2007 Apr;102(4):971-80
AP01618	SmbB	Streptococcus mutans GS5	N	Antimicrob Agents Chemother. 2005 Feb;49(2):541-8
AP01993	Bacteriocin LS2	Lactobacillus salivarius	N	Int J Antimicrob Agents. 2012 Jun 25 Online
AP01995	Blp1	Lactobacillus salivarius BGHO1	N	Int J Antimicrob Agents. 2012 Jun 25 Online
AP02221	Macedovicin	Streptococcus macedonicus ACA-DC 198	N	Food Microbiol. 2013 Feb;33(1):124-30
AP02247	Lacticin Q	Lactococcus lactis QU 5	N	Appl Environ Microbiol. 2007 May;73(9):2871-7
AP02248	LsbA	Lactococcus lactis	N	J Biol Chem. 2003 Sep 5;278(36):34291-8
AP02250	LsbB	Lactococcus lactis	N	J Biol Chem. 2003 Sep 5;278(36):34291-8
AP02251	Mutacin BHT-B	Streptococcus rattus BHT	N	FEMS Microbiol Lett. 2005 Nov 15;252(2):235-41
AP02252	BHT-A1	Streptococcus rattus BHT	N	FEMS Microbiol Lett. 2005 Nov 15;252(2):235-41
AP02308	Salivaricin 9	Streptococcus salivarius NU10	N	PLoS One. 2013 Oct 16;8(10):e77751
AP02320	Bacteriocin OR-7	Lactobacillus salivarius strain NRRL B-30514	N	Antimicrob Agents Chemother. 2006 Sep;50(9):3111-6
AP02321	Bacteriocin L-1077	Lactobacillus salivarius 1077	N	Appl Environ Microbiol. 2011 Apr;77(8):2749-54
AP02323	Bactofencin A	Lactobacillus salivarius DPC6502	N	MBio. 2013 Oct 29;4(6). pii: e00498-13
AP02399	Sil	Streptococcus iniae SF1	N	PLoS One. 2014 Apr 29;9(4):e96222
AP02646	Suicin 65	Streptococcus suis	Y	PLoS One. 2015 Dec 28;10(12):e0145854
AP02693	lacticin LMG	Lactococcus lactis LMG2081	N	Appl Environ Microbiol. 2016 Apr 4;82(8):2555-62
AP02817	Lacticin Z	Lactococcus lactis QU 14	N	Biosci Biotechnol Biochem. 2007 Aug;71(8):1984-92
AP02902	Lactolisterin BU	Lactococcus lactis subsp. Lactis	N	Appl Environ Microbiol. 2017 Aug 25. pii: AEM.01519-17
AP03076	Lactococcin A	Lactococcus lactis subsp. cremoris	N	J Bacteriol. 1991 Jun;173(12):3879-87
AP03172	Nisin P	Streptococcus agalactiae DPC7040	N	Sci Rep. 2020;10(1):3738
NA_1	salivaricin CRL1328-alpha	Lactobacillus salivarius CRL1328	N	Res. Microbiol. 160 (6), 401-408 (2009)
NA_2	salivaricin CRL1328-beta	Lactobacillus salivarius CRL1328	N	Res. Microbiol. 160 (6), 401-408 (2009)
NA_3	Salivaricin A1	Streptococcus pyogenes148	N	Appl. Environ. Microbiol. 72 (2), 1459-1466 (2006)
NA_4	Salivaricin D	Streptococcus salivarius 5M6c	N	Appl. Environ. Microbiol. 78 (2), 402-410 (2012)
NA_5	salivaricin G32	Streptococcus salivarius G32	Y	Int J Microbiol 2012, 738503 (2012)
NA_6	Salivaricin 9	Streptococcus salivarius 9	N	Microbiology (Reading, Engl.) 2011,157 (PT 5), 1290-1299
NA_7	Salivaricin A4	Streptococcus salivarius 9	N	Appl. Environ. Microbiol. 72 (2), 1459-1466 (2006)
NA_8	Salivaricin A5	Streptococcus salivarius H21f	N	Appl. Environ. Microbiol. 72 (2), 1459-1466 (2006)
NA_9	Salivaricin E	Streptococcus salivarius JH	Y	Microbiology. 2016, 162, 476–486
NA_10	Salivaricin A3	Streptococcus salivarius JH	N	Appl. Environ. Microbiol. 72 (2), 1459-1466 (2006)
NA_11	Salivaricin A2	Streptococcus salivarius K12	Y	Appl Environ Microbiol. 2007 Feb;73(4):1107-13

## Sheet: Table S3
Table S3. LC-MS analysis of bindings of salivaricins to murine IL-6 and IL-21 receptors assessed by pull-down.mIL-6Rα:murine IL-6 receptor subunit alpha; mIL-21R: murine IL-21 receptor;A:salivaricin A2;B:salivaricin B;NA: negative control peptide A;NA: negative control peptide B;
ID	Group	Description	Score	Coverage		ID	Group		Score	Coverage
A1	mIL-6Rα+A2	IL-6R	2991.96	69.73		B4	mIL-6Rα+B	IL-6R	2122.45	66.47
		A2	211.935	100				SalB	548.063	100
A7	mIL-6Rα+NA	IL-6R	2007.53	67.36		B10	mIL-6Rα+NB	IL-6R	1668.45	66.47
A2	mIL-21R+A2	IL-21R	3857.57	51.69		B5	mIL-21R+B	IL-21R	4092.69	47.46
								SalB	360.838	100
A8	mIL-21R+NA	IL-21R	3711.42	47.46		B11	mIL-21R+NB	IL-21R	3037.89	45.34

## Sheet: Table S4
Table S4. Binding affinities of salivaricins to IL-6 and IL-21 receptors evaluated by SPR. A2: salivaricin A2; B: salivaricin B;NA: negative control peptide A; NB: negative control peptide B;mIL-6Rα: murine IL-6 receptor subunit alpha;mIL-6: murine IL-6;mIL-21R: murine IL-21 receptor;mIL-21: murine IL-21.KD:dissociation constant
Immobilized ligand	Injection variables Analyte 1 Solution	General Affinity model	KD(M)		Immobilized ligand	Injection variables Analyte 1 Solution	General Kinetics model	KD (M)
mIL-6Rα	A2	Steady state affinity	5.14e-05		mIL-21R	A2	Steady state affinity	1.26e-05
mIL-6Rα	B	Steady state affinity	0.00016		mIL-21R	B	Steady state affinity	1.01e-05
mIL-6Rα	NA	Steady state affinity	na		mIL-21R	NA	Steady state affinity	na
mIL-6Rα	NB	Steady state affinity	na		mIL-21R	NB	Steady state affinity	na
mIL-6Rα	mIL-6	1:1 binding	1.37e-08		mIL-21R	m21	Steady state affinity	3.49e-11

## Sheet: Table S5
Table S5. Gene primers used in the study
Gene name	Species	Gene ID	NCBI	Name	Sequence	Tm	GC%	lengh
Pdcd1	M	18566	NM_008798.2	M-Pdcd1-F	GCAGGTACCCTGGTCATTCA	59.38	55	152
				M-Pdcd1-R	TGCAGGTGAAGGTGGCATTT	60.47	50
Prdm1	M	12142	NM_007548.4	M-Prdm1-F	TGTGGTATTGTCGGGACTTTG	58.23	47.62	91
				M-Prdm1-R	GGGTTGCTTTCCGTTTGTG	57.73	52.63
IL21	M	60505	NM_021782.3	M-IL21-F	AGCCATCAAACCCTGGAAACA	60.13	47.62	130
				M-IL21-R	TACGAATCACAGGAAGGGCAT	59.16	47.62
Bcl6	M	12053	NM_009744.4	M-Bcl6-F	TCGACACATGCAGGAAGTTCA	59.93	47.62	82
				M-Bcl6-R	TTCAGGAACTCTTCACGGGG	59.31	55
Cxcr5	M	12145	NM_007551.3	M-Cxcr5-F	GGACATGGGCTCCATCACATA	59.58	52.38	87
				M-Cxcr5-R	TCCTGTAGGGGAATCTCCGT	59.36	55
